# Supplementary material for: How to critically appraise and direct the trajectory of AI development and application in oncology
Source: ESMO Real World Data Digit Oncol. 2024 Aug 29;5:100066. doi: 10.1016/j.esmorw.2024.100066 (PMC12836707; doi:10.1016/j.esmorw.2024.100066)
Supplement: Supplementary Table S1 [file mmc1.xlsx]

## Sheet: Sheet1
FDA_submission_ID	Device_name	Company_name	Application	Modality	Indication_use_short_summary
K231764	Ultrasound System 1300	BK Medical ApS	assisting biopsies	ultrasound	Diagnostic ultrasound imaging, human body fluid flow analysis, and puncture and biopsy guidance
K223830	Ultrasound System 2300	BK Medical ApS	assisting biopsies	ultrasound	Diagnostic ultrasound imaging, human body fluid flow analysis, and puncture and biopsy guidance
K223639	VisAble.IO	TechsoMed Medical Technologies, Ltd.	assisting liver ablation procedures	CT	VisAble.IO is a CT image processing software for use with liver ablation procedures, assisting in planning and confirming ablation zones.
K212218	Advanced Algorithms for Treatment Management Applications (AATMA)	Elekta Solutions AB	assisting radiotherapy planning	CT	AATMA is a medical image processing library intended to produce derived data sets for use as input into radiation therapy treatment planning systems or other intermediate pre-treatment-planning applications.
K203469	AI Segmentation	Varian Medical Systems Inc.	assisting radiotherapy planning	CT	AI Segmentation uses CT images to segment patient anatomy for use in radiation therapy treatment planning.
K221305	AI-Rad Companion Organs RT	Siemens Medical Solutions USA, Inc.	assisting radiotherapy planning	CT	Automatically contour DICOM CT imaging data for radiation therapy treatment planning
K202700	ART-Plan	TheraPanacea	assisting radiotherapy planning	CT	Assist the contouring process of target anatomical regions on 3D-images of cancer patients for radiotherapy treatment
K230082	Auto Segmentation	GE Medical Systems, LLC	assisting radiotherapy planning	CT	Generates a Radiotherapy Structure Set (RTSS) DICOM with segmented organs at risk for radiation therapy planning.
K200323	AutoContour	Radformation, Inc.	assisting radiotherapy planning	CT	AutoContour is intended to assist radiation treatment planners in contouring and reviewing structures within medical images in preparation for radiation therapy treatment planning.
K203610	Automatic Anatomy Recognition (AAR)	Quantitative Radiology Solutions, LLC	assisting radiotherapy planning	CT	Derive contours of anatomical structures from CT studies for radiation treatment planning in head & neck and thoracic regions.
K220408	AVIEW RT ACS	Coreline Soft Co., Ltd.	assisting radiotherapy planning	CT	Deep-learning-based auto-segmented organs and generates contours in RT-DICOM format from CT images for treatment planning
K202928	DV.Target	DeepVoxel Inc.	assisting radiotherapy planning	CT	DV.Target is a software application that enables the routing of DICOM-compliant data (CT Images) to automatic image processing workflows, using machine learning-based algorithms to automatically delineate organs-at-risk (OARs). Contours generated by DV.Target may be used as an input to clinical workflows for treatment planning in radiation therapy.
K231928	EFAI RTSUITE CT HCAP-Segmentation System	Ever Fortune.AI Co., Ltd.	assisting radiotherapy planning	CT	Assist radiation oncology professionals in treatment planning by providing initial contours of organs at risk on non-contrast CT images
K220264	EFAI RTSuite CT HN-Segmentation System	Ever Fortune.AI Co., Ltd.	assisting radiotherapy planning	CT	Assist trained radiation oncology professionals by providing initial contours of organs at risk in the head and neck region on non-contrast CT images
K203617	MaxFOV 2	GE Medical Systems, LLC	assisting radiotherapy planning	CT	Produce images of the head and whole-body using Axial, Helical, and Cine acquisitions for radiation therapy planning and visualization of patient anatomy.
K212915	MVision AI Segmentation	MVision AI	assisting radiotherapy planning	CT	Software system for image analysis algorithms in radiation therapy treatment planning workflows
K231855	QOCA image Smart RT Contouring System	Quanta Computer Inc.	assisting radiotherapy planning	CT	Automatically contour DICOM CT imaging data for clinical workflows including radiation therapy treatment planning
K222728	Radiation Planning Assistant (RPA)	University of Texas, MD Anderson Cancer Center	assisting radiotherapy planning	CT	Plan radiotherapy treatments for patients with cancers of the head and neck, cervix, breast, and metastases to the brain
K213155	RT-Mind-AI	MedMind Technology Co., Ltd.	assisting radiotherapy planning	CT	It is used by radiation oncology department to segment (non-contrast) CT images, to generate needed information for treatment planning, treatment evaluation and treatment adaptation
K233650	SOMATOM go.Up	Siemens Medical Solutions USA, Inc.	assisting radiotherapy planning	CT	Generate and process cross-sectional images for diagnosis, treatment, and radiation therapy planning
K230685	AutoContour Model RADAC V3	Radformation, Inc.	assisting radiotherapy planning	CT and MRI	AutoContour is intended to assist radiation treatment planners in contouring and reviewing structures within medical images in preparation for radiation therapy treatment planning.
K220598	AutoContour RADAC V2	Radformation, Inc.	assisting radiotherapy planning	CT and MRI	Assist radiation treatment planners in contouring and reviewing structures within medical images for radiation therapy treatment planning
K223774	Contour ProtégéAI	MIM Software Inc.	assisting radiotherapy planning	CT and MRI	Assists in automated processing of CT and MR images for contour creation and segmentation of anatomical structures
K212274	INTContour	Carina Medical LLC	assisting radiotherapy planning	CT and MRI	Automatic segmentation of structures including treatment targets and organs at risk to support radiation therapy treatment planning
K230575	Limbus Contour	Limbus AI Inc.	assisting radiotherapy planning	CT and MRI	Used by trained radiation oncologists, dosimetrists, and physicists to derive optimal contours for radiation treatment planning
K223724	MOZI TPS	Manteia Technologies Co., Ltd.	assisting radiotherapy planning	CT and MRI	The MOZI Treatment Planning System (MOZI TPS) is used to plan radiotherapy treatments for patients with malignant or benign diseases.
K173420	Radiomics App v1.0	Microsoft Corp.	assisting radiotherapy planning	CT and MRI	For use by trained radiation oncologists, dosimetrists, and physicists to derive optimal organ and tumor contours for radiation treatment planning.
K223106	Brainlab Elements 6.0	Brainlab AG	assisting radiotherapy planning	imaging	Processing of medical image data to support image guided surgery and radiation treatment planning
K193109	MRCAT brain	Philips Medical Systems MR Finland	assisting radiotherapy planning	MRI	MRCAT brain is indicated for radiotherapy treatment planning for primary and metastatic brain tumor patients.
K214081	MRCAT Head & Neck	Philips Oy	assisting radiotherapy planning	MRI	Radiotherapy treatment planning for patients with soft tissue tumors in the Head and Neck region.
K211841	MRI Planner	Spectronic Medical AB	assisting radiotherapy planning	MRI	Radiotherapy planning for adult patients with primary and metastatic cancers in brain, head-neck, and soft tissue cancers in the pelvic region
K213628	VBrain	Vysioneer Inc.	assisting radiotherapy planning	MRI	Assist in radiation therapy treatment planning by providing initial object contours of known brain tumors and organs at risk on MRI images
K221706	AccuContour	Manteia Technologies Co., Ltd.	assisting radiotherapy planning	multiple imaging modalities	Used by radiation oncology department to register multi-modality images and segment CT images for treatment planning, evaluation, and adaptation.
K192377	Ethos Treatment Planning	Varian Medical Systems, Inc.	assisting radiotherapy planning	multiple imaging modalities	Generating and modifying radiation therapy treatment plans
K202284	Oncospace	Oncospace, Inc.	assisting radiotherapy planning	multiple imaging modalities	Configure and review radiotherapy treatment plans for malignant or benign disease in prostate, thoracic, pancreas, or head & neck regions
K191384	RayCare 2.3	RaySearch Laboratories AB (publ)	assisting radiotherapy planning	multiple imaging modalities	RayCare supports workflows, scheduling, and clinical information management for oncology care and follow-up, including radiation therapy, medical oncology, and surgical oncology.
K190387	RayStation	RaySearch Laboratories AB (publ)	assisting radiotherapy planning	multiple imaging modalities	RayStation is a software system designed for treatment planning and analysis of radiation therapy.
K201444	syngo.via RT Image Suite	Siemens Medical Solutions USA, Inc.	assisting radiotherapy planning	multiple imaging modalities	3D and 4D image visualization, multi-modality manipulation and contouring tool for radiation treatments
K230977	SIS System	Surgical Information Sciences, Inc.	assisting surgery procedures	imaging	Viewing, presentation, and documentation of medical imaging, including image processing, image fusion, and intraoperative functional planning for neurological procedures.
K233243	ClearPoint System (Software Version 2.2)	ClearPoint Neuro Inc.	assisting surgery procedures	MRI	Provides stereotactic guidance for neurological procedures within MRI environment, including biopsies, catheter and electrode insertion, and DBS lead placement
K192945	7D Surgical System Cranial Biopsy and Ventricular Catheter Placement Application	7D Surgical Inc.	assisting surgery procedures	multiple imaging modalities	For spatial positioning and orientation of neurosurgical instruments during cranial surgery.
K223864	Alignment System Cranial	Brainlab AG	assisting surgery procedures	multiple imaging modalities	Intended to support the surgeon to plan and achieve a trajectory with surgical instruments during cranial stereotactic procedures. Indications include biopsy of intracranial lesions and placement of SEEG electrodes.
K223552	Brainlab Elements - Trajectory Planning (2.6)	Brainlab AG	assisting surgery procedures	multiple imaging modalities	Pre-, intra- and postoperative image-based planning and review of neurosurgical and neurological procedures
K223288	Cranial Navigation	Brainlab AG	assisting surgery procedures	multiple imaging modalities	Image-guided planning and navigation system for cranial surgery and neurosurgery procedures
K223734	ENT EM	Brainlab AG	assisting surgery procedures	multiple imaging modalities	Image-guided planning and navigation system for ENT procedures, including intranasal structures, paranasal sinus surgery, and anterior skull base procedures
K201019	Genius AI Detection	Hologic, Inc.	breast cancer screening/diagnosis	breast tomosynthesis	To identify and mark regions of interest in digital breast tomosynthesis exams and provide confidence scores.
K231470	Lunit INSIGHT DBT	Lunit Inc.	breast cancer screening/diagnosis	breast tomosynthesis	Aid in detection and characterization of suspected lesions for breast cancer in digital breast tomosynthesis exams
K182373	PowerLook Tomo Detection V2 Software	iCAD Inc.	breast cancer screening/diagnosis	breast tomosynthesis	Used concurrently by interpreting physicians while reading digital breast tomosynthesis exams to detect soft tissue densities and calcifications.
K203822	ProFound AI Software V3.0	iCAD Inc.	breast cancer screening/diagnosis	breast tomosynthesis	Used concurrently by interpreting physicians while reading digital breast tomosynthesis exams
K220105	Saige-Dx	DeepHealth, Inc.	breast cancer screening/diagnosis	breast tomosynthesis	Analyzes digital breast tomosynthesis mammograms to identify soft tissue lesions and calcifications indicative of cancer
K223501	ViewFinder Software Version 1.1	Elaitra Ltd	breast cancer screening/diagnosis	breast tomosynthesis	Dedicated softcopy review environment for both screening and diagnostic digital breast tomosynthesis
K203785	ClariSIGMAM	ClariPi Inc.	breast cancer screening/diagnosis	mammography	ClariSIGMAM calculates percent breast density to aid interpreting physicians in the assessment of breast tissue composition.
K183285	cmTriage	CureMetrix, Inc.	breast cancer screening/diagnosis	mammography	Used by radiologists to prioritize specific patients within the standard-of-care image worklist for 2D FFDM screening mammograms
K220080	CogNet QmTRIAGE	MedCognetics, Inc.	breast cancer screening/diagnosis	mammography	Prioritization tool for MQSA qualified physicians to flag suspicious findings in 2D FFDM mammograms
K173574	DenSeeMammo	STATLIFE	breast cancer screening/diagnosis	mammography	DenSeeMammo estimates BI-RADS breast density category by analyzing processed digital 2D mammograms using a fully automated comparison procedure.
K170540	DM-Density	Densitas, Inc.	breast cancer screening/diagnosis	mammography	DM-Density calculates percent breast density and provides a density category to aid interpreting physicians.
K200905	HealthMammo	Zebra Medical Vision Ltd.	breast cancer screening/diagnosis	mammography	Prioritization-only, parallel-workflow software tool for MQSA-qualified interpreting physicians to prioritize patients with suspicious findings in 2D FFDM screening mammograms
P970058	ImageChecker M1000	R2 Technology, Inc.	breast cancer screening/diagnosis	mammography	Identify and mark regions of interest on routine screening mammograms for radiologist review
K211678	Lunit INSIGHT MMG	Lunit Inc.	breast cancer screening/diagnosis	mammography	Aid in detection, localization, and characterization of suspicious areas for breast cancer on mammograms
K211541	MammoScreen 2.0	Therapixel	breast cancer screening/diagnosis	mammography	Concurrent reading aid for interpreting physicians to help identify findings on screening FFDM and DBT mammograms
K142037	Quantra	Hologic, Inc.	breast cancer screening/diagnosis	mammography	Quantra is intended for use with images acquired using digital breast x-ray systems to calculate volumetric and area breast density.
K192287	Transpara	ScreenPoint Medical B.V.	breast cancer screening/diagnosis	mammography	Concurrent reading aid for physicians interpreting screening mammograms to identify regions suspicious for breast cancer and assess their likelihood of malignancy
K201411	Visage Breast Density	Visage Imaging GmbH	breast cancer screening/diagnosis	mammography	Software application for assessing breast density from mammography studies, providing ACR BI-RADS Atlas 5th Edition breast density category to aid radiologists.
K232367	cmAngio V1.0	CureMetrix, Inc.	breast cancer screening/diagnosis	mammography, breast tomosynthesis	Aid in identifying Breast Arterial Calcification (BAC) in mammograms
K192973	densitas densityai	Densitas, Inc.	breast cancer screening/diagnosis	mammography, breast tomosynthesis	Software intended for use with digital mammography and tomosynthesis systems to provide breast density category
K211506	PowerLook Density Assessment V4.0	iCAD, Inc.	breast cancer screening/diagnosis	mammography, breast tomosynthesis	Intended for use with digital breast tomosynthesis synthesized 2D images to provide breast density category
K222275	Saige-Density	DeepHealth, Inc.	breast cancer screening/diagnosis	mammography, breast tomosynthesis	Saige-Density provides an ACR BI-RADS Atlas 5th Edition breast density category to aid interpreting physicians in the assessment of breast tissue composition.
K203517	Saige-Q	DeepHealth, Inc.	breast cancer screening/diagnosis	mammography, breast tomosynthesis	Aid radiologists in prioritizing exams for FFDM and DBT screening mammograms
K232096	Transpara Density 1.0.0	Screenpoint Medical B.V.	breast cancer screening/diagnosis	mammography, breast tomosynthesis	Intended for use with data from compatible digital mammography and digital breast tomosynthesis systems to determine volumetric breast density, breast volume, and an ACR BI-RADS 5th Edition breast density category
K211279	Volpara Imaging Software	Volpara Health Technologies Limited	breast cancer screening/diagnosis	mammography, breast tomosynthesis	Intended for use with raw data from digital breast x-ray systems, including tomosynthesis, to calculate and quantify a density map and volumetric breast density.
K202013	WRDensity by Whiterabbit.ai	Whiterabbit.ai Inc.	breast cancer screening/diagnosis	mammography, breast tomosynthesis	intended for use with compatible full field digital mammography and digital breast tomosynthesis systems
K211431	breastscape V1.0	Olea Medical	breast cancer screening/diagnosis	MRI	For visualization, analysis, and reporting of lesions measurements and analysis in breast imaging
DEN170022	QuantX	Quantitative Insights, Inc.	breast cancer screening/diagnosis	MRI	QuantX is indicated for evaluation of patients presenting for high-risk screening, diagnostic imaging workup, or evaluation of extent of known disease.
K231130	TumorSight Viz	SimBioSys, Inc.	breast cancer screening/diagnosis	MRI	Visualization and analysis of breast MRI studies for patients with early-stage or locally advanced breast cancer.
K210670	BU-CAD	TaiHao Medical Inc.	breast cancer screening/diagnosis	ultrasound	Assist trained interpreting physicians in analyzing breast ultrasound images of patients with soft tissue breast lesions suspicious for breast cancer
K161959	ClearView cCAD	ClearView Diagnostics, Inc.	breast cancer screening/diagnosis	ultrasound	Assist skilled physicians in analyzing breast ultrasound images by classifying shape and orientation characteristics of user-selected regions of interest (ROIs).
K212616	Koios DS	Koios Medical, Inc.	breast cancer screening/diagnosis	ultrasound	Adjunct to diagnostic ultrasound examinations of lesions or nodules suspicious for breast or thyroid cancer
K190442	Koios DS for Breast	Koios Medical, Inc.	breast cancer screening/diagnosis	ultrasound	Assist trained interpreting physicians in analyzing breast ultrasound images for patients with soft tissue breast lesions referred for further diagnostic ultrasound examination
P940029	PAPNET Testing System	Neuromedical Systems, Inc.	cervical cancer screening/diagnosis	cervical tissue	Aid in the rescreening of cervical Papanicolaou (Pap) smears previously reported as negative
K233342	CINA-ASPECTS	Avicenna.AI	characterization of brain tumors	brain CT	Assist in the assessment and characterization of brain tissue abnormalities using CT image data
K232156	Rapid ASPECTS (v3)	iSchemaView, Inc.	characterization of brain tumors	brain CT	Assist in the assessment and characterization of brain tissue abnormalities using CT image data
K210831	OnQ Neuro	CorTechs Labs, Inc.	characterization of brain tumors	MRI	Analyzing and evaluating neurological MR image data, including brain tumors
K223659	Jazz	AI Medical AG	characterization of brain tumors	MRI	Labeling, visualization, and volumetric quantification of brain structures from MR images for multiple sclerosis and brain metastasis
K221738	NS-HGlio	Neosoma, Inc.	characterization of brain tumors	MRI	Semi-automatic labeling, visualization, and volumetric quantification of high-grade brain glioma from MRI images
K231642	Veuron-Brain-pAb3	Heuron Co., Ltd.	characterization of brain tumors	MRI and PET	Software for registration, fusion, display, and analysis of medical images from MRI and PET for brain pathologies.
K133649	Hepatic VCAR	GE Medical Systems SCS	characterization of liver tumors	CT	Analysis and visualization of Liver CT data for assessing liver morphology, including liver lesion and its change over time
K231690	iCAS-LV	HighRAD Ltd.	characterization of liver tumors	CT	Supports physicians in visualization of CT images and evaluation of liver lesions
K193289	CT Perfusion 4D	GE Medical Systems SCS	characterization of tumors	CT	Analysis of CT perfusion images to assess perfusion, blood volume, and capillary permeability changes related to stroke or tumor angiogenesis
K211655	aPROMISE	EXINI Diagnostics AB	characterization of tumors	CT and PET	Acceptance, transfer, storage, image display, manipulation, quantification and reporting of digital medical images using PSMA PET/CT for oncology applications
K193178	Biograph Horizon PET/CT	Siemens Medical Solution USA, Inc.	characterization of tumors	CT and PET	Combined PET/CT for detecting, diagnosing, staging, and restaging of lesions, tumors, disease, and organ function.
K193248	Biograph Vision PET/CT and Biograph mCT PET/CT	Siemens Medical Solutions USA, Inc.	characterization of tumors	CT and PET	Detection, localization, diagnosis, staging, and restaging of lesions, tumors, disease and organ function
K231833	Biograph Vision.X and Biograph Vision.X Edge	Siemens Medical Solutions USA, Inc.	characterization of tumors	CT and PET	Aid in detecting, localizing, diagnosing, staging and restaging of lesions, tumors, disease, and organ function for various diseases
K211764	Vereos PET/CT	Philips Medical Systems Nederland B.V.	characterization of tumors	CT and PET	Detecting, localizing, diagnosing, staging, re-staging and follow-up for monitoring therapy response of various diseases in oncology, cardiology and neurology.
K223502	MR Diffusion Perfusion Mismatch V1.0	Olea Medical	characterization of tumors	MRI	Automatic calculation tool for use in radiology to assist trained radiologists and surgeons in imaging assessment workflow.
K230552	MR DWI/FLAIR Measurement V1.0	Olea Medical	characterization of tumors	MRI	Analysis of MR Diffusion-weighted imaging (DWI) and MR FLAIR images by trained professionals.
K191278	RSI-MRI+	MultiModal Imaging Services Corporation (dba HealthLytix)	characterization of tumors	MRI	Automatic post-acquisition image processing software for analysis of diffusion-weighted and anatomical magnetic resonance imaging data
K220590	aPROMISE X	EXINI Diagnostics AB	characterization of tumors	PET	Used by healthcare professionals and researchers for acceptance, transfer, storage, image display, manipulation, quantification and reporting of digital medical images.
K223212	Precision DL	GE Healthcare	characterization of tumors	PET	Enhance image quality of non-ToF PET images for clinical oncology using F-18 FDG
K212230	TruSPECT Radiological Image Processing Station	Spectrum Dynamics Medical Ltd	characterization of tumors	PET	Intended for acceptance, transfer, display, storage, and processing of images for detection of radioisotope tracer uptakes in the patient's body
K080896	Pathwork Tissue of Origin Test	Pathwork Diagnostics, Inc.	classification of cancer type	tumor tissue	Measure similarity between RNA expression in fresh-frozen tumors and a database of tumor samples.
K120489	Pathwork Tissue of Origin Test Kit-FFPE	Pathwork Diagnostics, Inc.	classification of cancer type	tumor tissue	Measure similarity between RNA expression patterns in FFPE tumor and database of fifteen tumor types
K173839	Tissue of Origin Test Kit-FFPE	Cancer Genetics, Inc.	classification of cancer type	tumor tissue	Measure RNA expression patterns in a patient's FFPE tumor and compare to a database of fifteen tumor types
K202229	AI Metrics	AI Metrics, LLC	comparing scans	CT	Used for viewing, manipulation, communication, storage, annotation, analysis, and comparison of medical images from multiple imaging modalities and/or multiple time points.
K173542	Arterys Oncology DL	Arterys Inc.	comparing scans	CT	Medical diagnostic application for viewing, manipulation, 3D-visualization and comparison of medical images from multiple imaging modalities and/or multiple time-points.
K192969	Ezra Plexo Software	Ezra AI Inc.	comparing scans	MRI	Ezra Plexo Software is a medical diagnostic application for viewing, manipulation, 3D-visualization, and comparison of MR medical images.
K222172	MI View&GO	Siemens Medical Solutions USA, Inc.	comparing scans	multiple imaging modalities	Medical diagnostic application for viewing, manipulation, quantification, analysis, and comparison of medical images with one or more time-points.
K232000	syngo.via MI Workflows; Scenium; syngo MBF	Siemens Medical Solutions USA, Inc.	comparing scans	multiple imaging modalities	Medical diagnostic applications for viewing, manipulation, quantification, analysis and comparison of medical images from single or multiple imaging modalities.
K211326	EndoScreener	Chengdu Wision Medical Device Co., LTD.	polyp detection	white-light colonoscopy	Real-time automatic detection of polyps in colonoscopy video stream during the procedure
K230751	EW10-EC02 Endoscopy Support Program	FUJIFILM Corporation	polyp detection	white-light colonoscopy	Aid endoscopists in detecting colonic mucosal lesions in real-time during standard endoscopy examinations.
K211951	GI Genius	Cosmo Artificial Intelligence - AI Ltd	polyp detection	white-light colonoscopy	Aid endoscopists in detecting colonic mucosal lesions in real time during standard white-light endoscopy examinations.
K231143	GI Genius System 100 and GI Genius System 200	Cosmo Artificial Intelligence - AI Ltd	polyp detection	white-light colonoscopy	Aid endoscopists in detecting colonic mucosal lesions in real time during standard white-light endoscopy examinations
K223473	ME-APDS	Magentiq Eye LTD	polyp detection	white-light colonoscopy	Assist endoscopists in identifying lesions during colonoscopy by highlighting regions with mucosal abnormalities
K213686	SKOUT Software	Iterative Scopes Inc.	polyp detection	white-light colonoscopy	Detect potential colorectal polyps in real time during colonoscopy examinations
K230658	SKOUT system	Iterative Scopes Inc.	polyp detection	white-light colonoscopy	Detect potential colorectal polyps in real time during colonoscopy examinations
K193283	AI-Rad Companion Prostate MR	Siemens Medical Solutions USA Inc.	prostate cancer screening/diagnosis	MRI	Assists clinicians in viewing, manipulating, analyzing, and evaluating MR prostate images for US guided MR-US fusion biopsy support
K221624	Avenda Health AI Prostate Cancer Planning Software	Avenda Health, Inc.	prostate cancer screening/diagnosis	MRI	AI-based decision support for MR prostate images and biopsy findings in prostate oncological workflow
K212783	ProstatIDTM	ScanMed, LLC	prostate cancer screening/diagnosis	MRI	Assists trained radiologists in detecting, assessing, and characterizing prostate abnormalities, including cancer lesions using MR image data.
K193306	PROView	GE Medical Systems SCS	prostate cancer screening/diagnosis	MRI	Aiding tool for clinicians to review multi-parametric prostate MR images following PI-RADS guidelines.
K203582	qp-Prostate	QUIBIM S.L.	prostate cancer screening/diagnosis	MRI	Image processing software for prostate MR images used by trained professionals including radiologists, urologists, and oncologists.
K230772	Quantib Prostate	Quantib BV	prostate cancer screening/diagnosis	MRI	Processing, visualization, and editing of prostate MRI images to assist in interpretation
DEN200080	Paige Prostate	Paige.AI, Inc.	prostate cancer screening/diagnosis	prostate tissue	Assist pathologists in detecting suspicious cancer foci in prostate needle biopsies
K170250	SmartTarget	SmartTarget, Ltd.	prostate cancer screening/diagnosis	ultrasound	Accessory for image-guided interventional and diagnostic procedures involving the prostate gland
K233657	NAEOTOM Alpha	Siemens Medical Solutions USA, Inc.	pulmonary nodule detection	CT	Generates and processes cross-sectional images for diagnosis, treatment, and low dose lung cancer screening in high risk populations
K203448	uCT ATLAS with uWS-CT-Dual Energy Analysis	Shanghai United Imaging Healthcare Co., Ltd.	pulmonary nodule detection	CT	Produce cross-sectional images of the whole body; applicable to head, whole body, cardiac, and vascular x-ray CT; low dose CT lung cancer screening
K183271	AI-Rad Companion (Pulmonary)	Siemens Medical Solutions USA, Inc.	pulmonary nodule detection	CT	Quantitative and qualitative analysis of CT DICOM images to support evaluation and assessment of lung disease
K201560	Auto Lung Nodule Detection	Samsung Electronics Co., Ltd.	pulmonary nodule detection	CT	Identify and mark regions in relation to suspected pulmonary nodules from 10 to 30 mm in size.
K201710	AView LCS	Coreline Soft Co., Ltd.	pulmonary nodule detection	CT	Review, analysis, and reporting of thoracic CT images for characterizing lung nodules
K193220	AVIEW LCS	Coreline Soft Co., Ltd.	pulmonary nodule detection	CT	Review and analysis of thoracic CT images for characterizing lung nodules
K221592	AVIEW Lung Nodule CAD	Coreline Soft Co.,Ltd.	pulmonary nodule detection	CT	Assists radiologists in detecting pulmonary nodules (3-20 mm) in CT chest exams for asymptomatic populations.
K161201	ClearRead CT	Riverain Technologies, LLC	pulmonary nodule detection	CT	Aid the radiologist in the detection of pulmonary nodules during review of CT examinations of the chest on an asymptomatic population
K192880	InferRead Lung CT.AI	Beijing Infervision Technology Co., Ltd.	pulmonary nodule detection	CT	Aid the radiologist in the detection of pulmonary nodules during the review of CT examinations of the chest on an asymptomatic population
K232412	LungQ v3.0.0	Thirona BV	pulmonary nodule detection	CT	Provides reproducible CT values for pulmonary tissue to support diagnosis and follow-up examination
K202990	NinesMeasure	Nines, Inc.	pulmonary nodule detection	CT	NinesMeasure is a semi-automatic tool indicated for use by trained radiologists to aid in the analysis and review of adult thoracic CT images.
K202300	Optellum Virtual Nodule Clinic	Optellum Ltd.	pulmonary nodule detection	CT	Tracking, assessment, and characterization of incidentally detected pulmonary nodules using lung CT data
K231157	syngo.CT Lung CAD (Version VD30)	Siemens Healthcare GmbH	pulmonary nodule detection	CT	Detection of solid and subsolid pulmonary nodules during review of multi-detector computed tomography (MDCT) from multivendor examinations of the chest.
K200990	VIDA|vision	VIDA Diagnostics Inc.	pulmonary nodule detection	CT	Provides reproducible CT values for pulmonary tissue, supporting diagnosis and documentation of pulmonary tissue images from CT thoracic datasets.
K223325	uMI Panorama	Shanghai United Imaging Healthcare Co., Ltd.	pulmonary nodule detection	CT and PET	Diagnostic imaging system combining PET and CT for assessing metabolic and physiological functions, anatomical reference, and low dose CT lung cancer screening
K214043	BriefCase	Aidoc Medical, Ltd.	pulmonary nodule detection	X-ray	Analysis of Chest X-Ray images in adults or transitional adolescents aged 18 and older for Pneumothorax findings.
K210666	Chest-CAD	Imagen Technologies, Inc.	pulmonary nodule detection	X-ray	Chest-CAD analyzes chest radiograph studies to identify, categorize, and highlight suspicious regions of interest (ROI) for adults.
K231001	DeepTek CXR Analyzer v1.0	DeepTek Medical Imaging Pvt Ltd	pulmonary nodule detection	X-ray	Analyzes chest radiograph studies to identify, categorize, and highlight suspicious ROIs in Lungs, Pleura, Cardiac, and Hardware.
K111776	DeltaView	Riverain Medical Group, LLC	pulmonary nodule detection	X-ray	Generate a secondary residual image based on current and prior chest x-ray image of the same patient, improving detection of lung nodules
K231805	qXR-LN	Qure.ai Technologies	pulmonary nodule detection	X-ray	To identify and mark regions in relation to suspected pulmonary nodules from 6 to 30 mm in size.
K223133	VisiRad XR	Imidex Inc.	pulmonary nodule detection	X-ray	Intended to identify and mark regions of interest suspicious for lung nodules and masses on chest radiographs.
K203555	AmCAD-UT	AmCad BioMed Corporation	thyroid nodule detection	ultrasound	Assist medical professionals in analyzing thyroid ultrasound images, providing detailed information with quantification and visualization of sonographic characteristics of thyroid nodules.
K203502	MEDO-Thyroid	MEDO DX Pte. Ltd.	thyroid nodule detection	ultrasound	Designed to view and quantify ultrasound thyroid image data using machine learning techniques to aid in analysis of thyroid lobes and identify thyroid nodules
